# Supplementary material for: Models using private general practitioners to provide caesarean deliveries at five South African district public hospitals: insights for public-private contracting for obstetric care in rural areas
Source: Glob Health Action. 2023 Aug 8;16(1):2241811. doi: 10.1080/16549716.2023.2241811 (PMC10411302; doi:10.1080/16549716.2023.2241811)
Supplement: Supplemental Material [file ZGHA_A_2241811_SM0662.zip]

Archive with 2 entries (2 files):
- Supplementary_file_1_topic_guide_pr_6.docx
- Supplementary_file_2_Topic_guide_go_7.docx
